# Supplementary material for: Micropattern differentiation of mouse pluripotent stem cells recapitulates embryo regionalized cell fate patterning
Source: eLife. 2018 Feb 7;7:e32839. doi: 10.7554/eLife.32839 (PMC5807051; doi:10.7554/eLife.32839)
Supplement: Supplementary file 1. — Where data was not generated in this study, appropriate literature references are provided – listed in bold lowercase letters, full references provided below the table. Where primary data is included in this study, the reference is given in the following format – (Main text figure (Fig._) – figure supplement (S_): Supplementary file 2). Cell fates are color-coded as in Figure 3—figure supplement 1A and in table legend. At each gastrulation stage, each cell type was classified as 1 = factor expressed, 0.5 = factor expressed heterogeneously or at low levels, 0 = not expressed (white), ?=expression unclear from immunostaining and exact localization is unclear/unknown from published literature. FOXF1 is expressed in the embryonic mesoderm and also reported to be expressed within the PS at E7.0-E7.5 but PS expression is unclear. Gsc and Hhex are both expressed in the AxM although their expression has been reported to be transient in some studies and the exact timing of expression is not clear. To note, some cells of the PS coexpressed BRACHYURY, SOX2 and NANOG, likely a transition state between Epi and PS before SOX2 and NANOG are downregulated. It was unclear whether GATA6 was absent or expressed only at low levels in the ACD and early AOM. Certain markers were expressed in some but not all embryos at a particular stage – likely indicating the onset of expression, for example SOX17 within the ExM at E7.0-E7.5. *** At E7.0-E7.5 both DE and mesoderm cells arise from the anterior PS and are spatially intermixed hence it is difficult to identify DE cells based only on localization. At this time DE therefore refers to presumptive DE cells arising from the anterior PS based on known marker expression. [file elife-32839-supp1.xlsx]

## Sheet: Sheet1
Supplemental Table 1
			MARKERS
EMBRYONIC DAY (E)	CELL TYPE	REGION	BRACHYURY	CDX2	FOXF1	FOXA2	GATA6	GOOSECOID	HHEX	NANOG	POU3F1	POU5F1	OTX2	pSMAD1/5/8	SOX1	SOX2	SOX17
E5.5-6.25	Epi	-	0 (Fig.1B)	0 (Fig.1B)	a	0 (Fig.1B)	0 (Fig.1B)	c,d	e,f,g	0.5 (Fig.1B:xxvi)	1 (Fig.1B)	1 (Fig.1B)	1 (Fig.1B: xxvi)	o	p,q	1 (Fig.1B:xxvi)	0 (Fig.1B)
E6.5-6.75	Epi	Anterior	0 (Fig.2A-S1A, 3-S1C, 6-S1B: i,ii,viii,xxix)	0 (Fig.3-S1C:viii,xiv,xv,xxiv)	0 (xxiv)	b	0 (Fig.3-S1C:viii,xiv,xv,xxiv)	c,d	e,f,g	0 (Fig.2A:i,ii)	h	i, j	m,n	0.5 (Fig.6D-S1B:xxix)	p,q	1 (Fig.2A-S1A:i,ii)	0 (xiv,xv)
		Posterior	0.5 (2A-S1A, 3-S1C, 6-S1B: i,ii,viii,xxix)	0 (Fig.3-S1C:viii,xiv,xv,xxiv)	0 (xxiv)	b	0 (Fig.3-S1C:viii,xiv,xv,xxiv)	c,d	e,f,g	1 (Fig.2A:i,ii)	h	i, j	m,n	0.5 (Fig.6D-S1B:xxix)	p,q	0.5 (Fig.2A-S1A:i,ii)	0 (xiv,xv)
	PS	-	1 (2A-S1A, 3-S1C, 6-S1B: i,ii,viii,xxix)	0 (Fig.3-S1C:viii,xiv,xv,xxiv)	? (xxiv)	b	0 (Fig.3-S1C:viii,xiv,xv,xxiv)	c,d	e,f,g	0.5 (Fig.2A:i,ii)	h	i	m,n	1 (Fig.6D-S1B:xxix)	p,q	0.5 (Fig.2A-S1A:i,ii)	0 (xiv,xv)
	Mesoderm (embryonic)	-	1 (2A-S1A, 3-S1C, 6-S1B: i,ii,viii,xxix)	0 (Fig.3-S1C:viii,xiv,xv,xxiv)	a (xxiv)	b	1 (Fig.3-S1C:viii,xiv,xv,xxiv)	?	e,f,g	0 (Fig.2A:i,ii)	h	i	?	1 (Fig.6D-S1B:xxix)	p,q	0.5 (Fig.2A-S1A:i,ii)	0 (xiv,xv)
	ExM	-	1 (2A-S1A, 3-S1C, 6-S1B: i,ii,viii,xxix)	0 (Fig.3-S1C:viii,xiv,xv,xxiv)	1 (xxiv)	b	1 (Fig.3-S1C:viii,xiv,xv,xxiv)	c,d	e,f,g	0 (Fig.2A:i,ii)	h	i	?	1 (Fig.6D-S1B:xxix)	p,q	0 (Fig.2A-S1A:i,ii)	0 (xiv,xv)
E7.0-7.5	Epi	Anterior	0 (Fig.3A, 6-S1I:iv,v,ix,x,xi,xviii,xxx)	0 (Fig.3A-S1E:ix,x,xi,xviii,xxi)	0	0 (Fig.3A-S1E:xviii,xxi)	0 (ix,x,xi)	c,d	e,f,g	0 (Fig.3-S1B:iii,iv,v,xxvi,xxvii)	h	i, j	1 (Fig.3-S1B:xxvi,xxvii)	o (Fig.6-S1I:xxx)	p,q	1 (Fig.3-S1B:iii,iv,v,xxvi,xxvii)	0 (Fig.3-S1E:xxi)
		Posterior	0.5 (Fig.3A, 6-S1I:iv,v,ix,x,xi,xviii,xxx)	0 (Fig.3A-S1E:ix,x,xi,xviii,xxi)	a	1 (Fig.3A-S1E:xviii,xxi)	0 (ix,x,xi)	c,d	e,f,g	1 (Fig.3-S1B:iii,iv,v,xxvi,xxvii)	h	i, j	0.5 (Fig.3-S1B:xxvi,xxvii)	0.5 (Fig.6-S1I:xxx)	p,q	0.5 (Fig.3-S1B:iii,iv,v,xxvi,xxvii)	0 (Fig.3-S1E:xxi)
	PS	Posterior	1 (Fig.3A, 6-S1I:iv,v,ix,x,xi,xviii,xxx)	0 (Fig.3A-S1E:ix,x,xi,xviii,xxi)	a - ?	0 (Fig.3A-S1E:xviii,xxi)	0 (ix,x,xi)	c,d	e,f,g	0.5 (Fig.3-S1B:iii,iv,v,xxvi,xxvii)	h	i	0.5 (Fig.3-S1B:xxvi,xxvii)	1 (Fig.6-S1I:xxx)	p,q	0.5 (Fig.3-S1B:iii,iv,v,xxvi,xxvii)	0 (Fig.3-S1E:xxi)
		Anterior	1 (Fig.3A, 6-S1I:iv,v,ix,x,xi,xviii,xxx)	0 (Fig.3A-S1E:ix,x,xi,xviii,xxi)	a - ?	1 (Fig.3A-S1E:xviii,xxi)	0 (ix,x,xi)	c,d	e,f,g	0.5 (Fig.3-S1B:iii,iv,v,xxvi,xxvii)	h	i	k,l (Fig.3-S1B:xxvi,xxvii)	0 (Fig.6-S1I:xxx)	p,q	0.5 (Fig.3-S1B:iii,iv,v,xxvi,xxvii)	0 (Fig.3-S1E:xxi)
	Mesoderm (embryonic)	-	1 (Fig.3A, 6-S1I:iv,v,ix,x,xi,xviii,xxx)	0 (Fig.3A-S1E:ix,x,xi,xviii,xxi)	a	0 (Fig.3A-S1E:xviii,xxi)	1 (ix,x,xi)	?	e,f,g	0 (Fig.3-S1B:iii,iv,v,xxvi,xxvii)	h	i	1 (Fig.3-S1B:xxvi,xxvii)	1 (Fig.6-S1I:xxx)	p,q	0 (Fig.3-S1B:iii,iv,v,xxvi,xxvii)	0 (Fig.3-S1E:xxi)
	ExM	-	1 (Fig.3A, 6-S1I:iv,v,ix,x,xi,xviii,xxx)	0 (Fig.3A-S1E:ix,x,xi,xviii,xxi)	a	0 (Fig.3A-S1E:xviii,xxi)	1 (ix,x,xi)	c,d	e,f,g	0 (Fig.3-S1B:iii,iv,v,xxvi,xxvii)	h	i	0 (Fig3-S1B:xxvi,xxvii)	1 (Fig.6-S1I:xxx)	p,q	0 (Fig.3-S1B:iii,iv,v,xxvi,xxvii)	0.5 (Fig.3-S1E:xxi)
	DE***	-	0 (Fig.3A, 6-S1I:iv,v,ix,x,xi,xviii,xxx)	0 (Fig.3A-S1E:ix,x,xi,xviii,xxi)	a	1 (Fig.3A-S1E:xviii,xxi)	1 (ix,x,xi)	c,d	e,f,g	0.5 ? (Fig.3-S1B:iii,iv,v,xxvi,xxvii)	h	i	?	0 (Fig.6-S1I:xxx)	p,q	0 (Fig.3-S1B:iii,iv,v,xxvi,xxvii)	1 (Fig.3-S1E:xxi)
E7.75-8.0	Epi/Neurectoderm	Anterior	0 (Fig.3B-S1F, 6-S1F:vi,vii,xii,xiii,xix,xx,xxxi)	0 (Fig.3B,D-S1F:xii,xiii,xvi,xvii,xix,xx,xxii,xxiii,xxiv,xxv)	0 (Fig.3D:xxiv, xxv)	0 (Fig.3-S1F:xix,xx,xxii,xxiii)	0 (Fig.3B,D:xii,xiii,xvi,xvii,xxiv,xxv)	c,d	e,f,g	0 (vi,vii,xxviii)	h	i, j	1 (Fig.7-S2D:xxviii)	? (Fig.6-S1F:xxxi)	p,q	1 (Fig.7-S2D:vi,vii,xxviii)	0 (xvi,xvii,xxii,xxiii)
		Posterior	0.5 (Fig.3B-S1F, 6-S1F:vi,vii,xii,xiii,xix,xx,xxxi)	1 (Fig.3B,D-S1F:xii,xiii,xvi,xvii,xix,xx,xxii,xxiii,xxiv,xxv)	0 (Fig.3D:xxiv, xxv)	0 (Fig.3-S1F:xix,xx,xxii,xxiii)	0 (Fig.3B,D:xii,xiii,xvi,xvii,xxiv,xxv)	c,d	e,f,g	0 (vi,vii,xxviii)	h	i, j	0 (Fig.7-S2D:xxviii)	0 (Fig.6-S1F:xxxi)	p,q	0.5 (Fig.7-S2D:vi,vii,xxviii)	0 (xvi,xvii,xxii,xxiii)
	PS	Posterior	1 (Fig.3B-S1F, 6-S1F:vi,vii,xii,xiii,xix,xx,xxxi)	1 (Fig.3B,D-S1F:xii,xiii,xvi,xvii,xix,xx,xxii,xxiii,xxiv,xxv)	0 (Fig.3D:xxiv, xxv)	0 (Fig.3-S1F:xix,xx,xxii,xxiii)	0 (Fig.3B,D:xii,xiii,xvi,xvii,xxiv,xxv)	c,d	e,f,g	0 (vi,vii,xxviii)	h	?	0 (Fig.7-S2D:xxviii)	1 (Fig.6-S1F:xxxi)	p,q	0.5 (Fig.7-S2D:vi,vii,xxviii)	0 (xvi,xvii,xxii,xxiii)
		Anterior	1 (Fig.3B-S1F, 6-S1F:vi,vii,xii,xiii,xix,xx,xxxi)	1 (Fig.3B,D-S1F:xii,xiii,xvi,xvii,xix,xx,xxii,xxiii,xxiv,xxv)	0 (Fig.3D:xxiv, xxv)	0 (Fig.3-S1F:xix,xx,xxii,xxiii)	0 (Fig.3B,D:xii,xiii,xvi,xvii,xxiv,xxv)	c,d	e,f,g	0.5 (vi,vii,xxviii)	h	?	0 (Fig.7-S2D:xxviii)	0 (Fig.6-S1F:xxxi)	p,q	0.5 (Fig.7-S2D:vi,vii,xxviii)	0 (xvi,xvii,xxii,xxiii)
	Mesoderm (embryonic)	M1	0 (Fig.3B-S1F, 6-S1F:vi,vii,xii,xiii,xix,xx,xxxi)	0 (Fig.3B,D-S1F:xii,xiii,xvi,xvii,xix,xx,xxii,xxiii,xxiv,xxv)	0 (Fig.3D:xxiv, xxv)	0 (Fig.3-S1F:xix,xx,xxii,xxiii)	1 (Fig.3B,D:xii,xiii,xvi,xvii,xxiv,xxv)	c,d	e,f,g	0 (vi,vii,xxviii)	h	?	1 (Fig.7-S2D:xxviii)	1 (Fig.6-S1F:xxxi)	p,q	0 (Fig.7-S2D:vi,vii,xxviii)	0 (xvi,xvii,xxii,xxiii)
		M2	1 (Fig.3B-S1F, 6-S1F:vi,vii,xii,xiii,xix,xx,xxxi)	0 (Fig.3B,D-S1F:xii,xiii,xvi,xvii,xix,xx,xxii,xxiii,xxiv,xxv)	1 (Fig.3D:xxiv, xxv)	0 (Fig.3-S1F:xix,xx,xxii,xxiii)	0 (Fig.3B,D:xii,xiii,xvi,xvii,xxiv,xxv)	c,d	e,f,g	0 (vi,vii,xxviii)	h	?	0 (Fig.7-S2D:xxviii)	0 (Fig.6-S1F:xxxi)	p,q	0 (Fig.7-S2D:vi,vii,xxviii)	0 (xvi,xvii,xxii,xxiii)
	ExM	YSM	1 (Fig.3B-S1F, 6-S1F:vi,vii,xii,xiii,xix,xx,xxxi)	0 (Fig.3B-S1F:xii,xiii,xvi,xvii,xix,xx,xxii,xxiii,xxiv,xxv)	1 (Fig.3D:xxiv, xxv)	0 (Fig.3-S1F:xix,xx,xxii,xxiii)	0.5 (Fig.3B,D:xii,xiii,xvi,xvii,xxiv,xxv)	c,d	e,f,g	0 (vi,vii,xxviii)	h	?	0 (Fig.7-S2D:xxviii)	? (Fig.6-S1F:xxxi)	p,q	0 (Fig.7-S2D:vi,vii,xxviii)	0 (xvi,xvii,xxii,xxiii)
		ACD	1 (Fig.3B-S1D,F, 6-S1F:vi,vii,xii,xiii,xix,xx,xxxi)	1 (Fig.3B,D-S1D,F:xii,xiii,xvi,xvii,xix,xx,xxii,xxiii,xxiv,xxv)	1 (Fig.3D:xxiv, xxv)	0 (Fig.3-S1F:xix,xx,xxii,xxiii)	? (Fig.3B,D:xii,xiii,xvi,xvii,xxiv,xxv)	c,d	e,f,g	0 (vi,vii,xxviii)	h	i	0 (Fig.7-S2D:xxviii)	1 (Fig.6-S1F:xxxi)	p,q	0 (Fig.7-S2D:vi,vii,xxviii)	1 (Fig.3-S1D:xvi,xvii,xxii,xxiii)
		AOM	0 (Fig.3B-S1D,F, 6-S1F:vi,vii,xii,xiii,xix,xx,xxxi)	1 (Fig.3B,D-S1D,F:xii,xiii,xvi,xvii,xix,xx,xxii,xxiii,xxiv,xxv)	1 (Fig.3D:xxiv, xxv)	0 (Fig.3-S1F:xix,xx,xxii,xxiii)	0.5 (Fig.3B,D:xii,xiii,xvi,xvii,xxiv,xxv)	c,d	e,f,g	0 (vi,vii,xxviii)	h	i	0 (Fig.7-S2D:xxviii)	1 (Fig.6-S1F:xxxi)	p,q	0 (Fig.7-S2D:vi,vii,xxviii)	0.5 (Fig.3-S1D:xvi,xvii,xxii,xxiii)
	DE	-	0 (Fig.3B-S1F, 6-S1F:vi,vii,xii,xiii,xix,xx,xxxi)	0 (Fig.3B,D-S1F:xii,xiii,xvi,xvii,xix,xx,xxii,xxiii,xxiv,xxv)	a	1 (Fig.3-S1F:xix,xx,xxii,xxiii)	1 (Fig.3B,D:xii,xiii,xvi,xvii,xxiv,xxv)	c,d	e,f,g	0.5? (vi,vii,xxviii)	h	?	1 (Fig.7-S2D:xxviii)	? (Fig.6-S1F:xxxi)	p,q	1 (Fig.7-S2D:vi,vii,xxviii)	1 (xvi,xvii,xxii,xxiii)
	AxM	-	1 (Fig.3B-S1F, 6-S1F:vi,vii,xii,xiii,xix,xx,xxxi)	Node (Fig.3B,D-S1F:xii,xiii,xvi,xvii,xix,xx,xxii,xxiii,xxiv,xxv)	a	1 (Fig.3-S1F:xix,xx,xxii,xxiii)	0 (Fig.3B,D:xii,xiii,xvi,xvii,xxiv,xxv)	r - ?	e,f,g - ?	0 (vi,vii,xxviii)	h	i	1 (Fig.7-S2D:xxviii)	0 (Fig.6-S1F:xxxi)	p,q	0 (Fig.7-S2D:vi,vii,xxviii)	0 (xvi,xvii,xxii,xxiii)
LEGEND
Epiblast	1 = expression	0.5 = low/heterogeneous expression
PS	1 = expression	0.5 = low/heterogeneous expression
Mesoderm (embryonic)	1 = expression	0.5 = low/heterogeneous expression
ExM	1 = expression	0.5 = low/heterogeneous expression
DE	1 = expression	0.5 = low/heterogeneous expression
AxM	1 = expression	0.5 = low/heterogeneous expression
	0.5 = expression in some embryos
	0 = no expression
	? = uncertain/no data
LITERATURE REFS
a	Peterson, R.S., et al., The winged helix transcriptional activator HFH-8 is expressed in the mesoderm of the primitive streak stage of mouse embryos and its cellular derivatives. Mechanisms of Development, 1997. 69(1-2): p. 53-69.
b	Burtscher, I. and H. Lickert, Foxa2 regulates polarity and epithelialization in the endoderm germ layer of the mouse embryo. Development, 2009. 136(6): p. 1029-1038.
c	Conlon, F.L., et al., A primary requirement for nodal in the formation and maintenance of the primitive streak in the mouse. Development, 1994. 120(7): p. 1919-28.
d	Faust, C., et al., The Eed Mutation Disrupts Anterior Mesoderm Production in Mice. Development, 1995. 121(2): p. 273-285.
e	Thomas, P.Q., A. Brown, and R.S. Beddington, Hex: a homeobox gene revealing peri-implantation asymmetry in the mouse embryo and an early transient marker of endothelial cell precursors. Development, 1998. 125(1): p. 85-94.
f	Wu, T., A.K. Hadjantonakis, and S. Nowotschin, Visualizing endoderm cell populations and their dynamics in the mouse embryo with a Hex-tdTomato reporter. Biology Open, 2017. 6(5): p. 678-687.
g	Rodriguez, T.A., et al., Distinct enhancer elements control Hex expression during gastrulation and early organogenesis. Developmental Biology, 2001. 234(2): p. 304-316.
h	Zhu, Q., et al., The transcription factor Pou3f1 promotes neural fate commitment via activation of neural lineage genes and inhibition of external signaling pathways. Elife, 2014. 3.
i	Downs, K.M., Systematic localization of oct-3/4 to the gastrulating mouse conceptus suggests manifold roles in mammalian development. Developmental Dynamics, 2008. 237(2): p. 464-475.
j	Yeom, Y.I., et al., Germline regulatory element of Oct-4 specific for the totipotent cycle of embryonal cells. Development, 1996. 122(3): p. 881-894.
k	Engert, S., et al., Wnt/beta-catenin signalling regulates Sox17 expression and is essential for organizer and endoderm formation in the mouse. Development, 2013. 140(15): p. 3128-3138.
l	Peng, G.D., et al., Spatial Transcriptome for the Molecular Annotation of Lineage Fates and Cell Identity in Mid-gastrula Mouse Embryo. Developmental Cell, 2016. 36(6): p. 681-697.
m	Acampora, D., L.G. Di Giovannantonio, and A. Simeone, Otx2 is an intrinsic determinant of the embryonic stem cell state and is required for transition to a stable epiblast stem cell condition. Development, 2013. 140(1): p. 43-55.
n	Kinder, S.J., et al., The organizer of the mouse gastrula is composed of a dynamic population of progenitor cells for the axial mesoderm. Development, 2001. 128(18): p. 3623-3634.
o	Di-Gregorio, A., et al., BMP signalling inhibits premature neural differentiation in the mouse embryo. Development, 2007. 134(18): p. 3359-69.
p	Wood, H.B. and V. Episkopou, Comparative expression of the mouse Sox1, Sox2 and Sox3 genes from pre-gastrulation to early somite stages. Mech Dev, 1999. 86(1-2): p. 197-201.
q	Cajal, M., et al., Clonal and molecular analysis of the prospective anterior neural boundary in the mouse embryo. Development, 2012. 139(2): p. 423-436.
r	Belo, J.A., et al., The prechordal midline of the chondrocranium is defective in Goosecoid-1 mouse mutants. Mechanisms of Development, 1998. 72(1-2): p. 15-25.
